# Supplementary material for: Epigenetic reprogramming induced by key metabolite depletion is an evolutionarily ancient path to tumorigenesis
Source: Dis Model Mech. 2025 Jun 16;18(6):dmm052313. doi: 10.1242/dmm.052313 (PMC12208194; doi:10.1242/dmm.052313)
Supplement: Table S1. List of metabolite concentrations from the control and the dlg mutant larvae as measured in the 600MRM metabolite analysis with LC-MS. [file dmm-18-052313-TableS1.xlsx]

## Sheet: Sheet1
Compound name	Class	LOG_FOLDCHANGE	MEAN Tumor_Larvae	MEAN WT_Larvae	P-VALUE	DLG-1	DLG-2	DLG-3	DLG-4	WT-1	WT-2	WT-3	WT-4
149_A0U7_L-Methionine	Amino acids, peptides, and analogues	-3.54903	276.062	3231.25	4.97549e-08	216.474	279.962	324.39	283.421	3124.9	3368.05	3387.29	3044.74
182_A0V8_L-Tyrosine	Amino acids, peptides, and analogues	-2.05577	1265.51	5261.55	1.01266e-07	1530.31	1186.07	1044.44	1301.21	4999.86	5307.64	5357.89	5380.81
229_A5P9_beta-Alanine	Amino acids, peptides, and analogues	-2.43095	866.66	4673.46	1.7372e-07	1172.81	711.835	786.667	795.33	4803.82	4789.25	4392.02	4708.77
154_A7J9_2-Phenylglycine	Amino acids, peptides, and analogues	-3.13431	3.81189	33.4704	9.55975e-07	4.93243	2.86911	3.50493	3.9411	29.4559	33.6191	35.4311	35.3754
494_A2K9_N-Acetyl-D-Glucosamine 6-Phosphate	Carbohydrates and carbohydrate conjugates	-2.61052	13.3393	81.466	1.31251e-06	17.7178	10.7707	10.9228	13.9458	79.7398	82.4937	89.4196	74.2108
178_A0S0_Ethanolamine	Biogenic Amines	1.64558	270.931	86.5944	1.60964e-06	274.737	250.115	270.595	288.278	82.975	71.5796	91.9948	99.8282
281_A0W5_L-Argininosuccinic Acid	Amino acids, peptides, and analogues	-2.74928	0.631782	4.24797	1.69467e-06	0.894699	0.500515	0.548626	0.583289	4.25447	3.7809	4.32533	4.63119
403_A0Y0_Lactic acid	Organic acids and derivatives	-2.18745	3609.58	16441.7	1.79476e-06	4350.71	3018.2	3055.05	4014.35	15170	16699.6	18049.3	15847.7
027_A2K7_Adrenosterone	Steroids and steroid derivatives	-2.3356	0.0973795	0.491532	2.23994e-06	0.099947	0.103703	0.080537	0.105331	0.498625	0.470409	0.448024	0.54907
276_A2P8_Thiamine monophosphate	Pyrimidines and pyrimidine derivatives	-2.29917	0.528787	2.60256	2.55495e-06	0.762964	0.403654	0.468572	0.47996	2.5057	2.76681	2.74386	2.39389
195_A8D0_D-Mannosamine	Carbohydrates and carbohydrate conjugates	-1.96788	0.0816095	0.319251	2.99238e-06	0.098731	0.072457	0.07724	0.07801	0.298649	0.306334	0.357008	0.315013
118_A0V2_L-Phenylalanine	Amino acids, peptides, and analogues	-2.60656	1654.12	10074.4	3.3479e-06	2230.98	1384.78	1394.58	1606.14	8831.83	10999.6	10595.2	9871.11
153_A0W2_Biotin	Azacyclic compounds	-1.237	0.589836	1.39029	4.67671e-06	0.706079	0.499288	0.526656	0.627322	1.33606	1.41242	1.38163	1.43103
470_A8F1_2-Methylglutaric acid	Organic acids and derivatives	1.44117	3.19147	1.17532	4.86903e-06	3.00387	3.00913	3.21538	3.53748	1.07705	1.1458	1.24797	1.23046
150_A7E6_Guanosine	Nucleosides, nucleotides, and analogues	-2.88793	4.83333	35.7765	5.68578e-06	7.04368	3.64637	3.78473	4.85853	30.2855	36.5448	37.0744	39.2015
115_A0S3_Choline	Biogenic Amines	-1.21375	8.59934	19.9453	5.80596e-06	10.0764	8.79215	8.17501	7.35374	19.1342	19.0184	20.7786	20.8501
048_A3M0_N-Acetyl-5-hydroxytryptamine	Biogenic Amines	-0.712779	0.0140482	0.0230245	8.03512e-06	0.014446	0.013163	0.014469	0.014115	0.022546	0.0242	0.0217	0.023652
188_A0Y8_L-Pyroglutamic acid	Amino acids, peptides, and analogues	1.2482	6.05488	2.54894	8.1737e-06	6.5172	6.06863	5.54432	6.08936	2.53111	2.14513	2.86247	2.65705
284_A0V6_L-Arginine	Amino acids, peptides, and analogues	-1.14265	197.988	437.129	8.17706e-06	240.45	175.206	177.027	199.268	426.623	421.157	448.496	452.239
262_A3A8_Acetyl coenzyme A	Nucleosides, nucleotides, and analogues	-2.43926	1.16023	6.29266	1.23397e-05	1.49086	0.947981	1.08571	1.11636	6.1672	7.29067	5.4725	6.24027
110_A3F8_5-Methylcytidine	Nucleosides, nucleotides, and analogues	-0.259199	0.260999	0.312367	1.3133e-05	0.260036	0.254877	0.261989	0.267094	0.304162	0.311752	0.315033	0.318522
126_A5Q8_Trimethylamine	Biogenic Amines	-2.60032	39.9067	242.003	1.40092e-05	49.3365	45.5715	37.855	26.8639	249.446	199.845	270.853	247.869
447_A0X3_Flavin adenine dinucleotide	Nucleosides, nucleotides, and analogues	-2.04911	4.26353	17.6446	1.77213e-05	6.11652	3.33117	3.54176	4.06466	15.8928	17.5244	17.0744	20.0867
454_A2N4_Thymidine-5'-phosphate	Nucleosides, nucleotides, and analogues	-1.75643	0.373777	1.26285	1.80234e-05	0.567106	0.285094	0.278939	0.363971	1.27044	1.33305	1.20311	1.24478
251_A0X1_NAD+	Nucleosides, nucleotides, and analogues	-1.92306	52.036	197.335	1.97019e-05	77.3124	42.2979	44.4509	44.0829	182.982	185.454	200.57	220.332
130_A7L1_Pseudouridine	Nucleosides, nucleotides, and analogues	-2.12855	74.6172	326.286	2.10278e-05	87.153	64.0644	67.0911	80.1605	270.874	369.128	331.795	333.345
327_A7N0_Benzoylformic acid	Benzenoids	1.32836	0.0328003	0.0130618	2.22447e-05	0.034294	0.028652	0.034715	0.03354	0.015143	0.013689	0.012562	0.010853
270_A2H7_L-Saccharopine	Amino acids, peptides, and analogues	-2.54148	4.86698	28.3348	2.2845e-05	8.43417	3.2437	3.20602	4.58401	32.3796	28.6986	24.8282	27.4327
210_A1Q9_D-Alanyl-D-alanine	Amino acids, peptides, and analogues	2.05828	1.35022	0.324191	2.60821e-05	1.49174	1.39946	1.10954	1.40016	0.358603	0.398732	0.262093	0.277335
140_A8U6_Glycylphenylalanine	Amino acids, peptides, and analogues	-2.00485	0.410902	1.64914	2.93323e-05	0.46726	0.321085	0.447111	0.408151	1.42679	1.84885	1.80704	1.51388
417_A3D9_Cyclic AMP	Nucleosides, nucleotides, and analogues	-2.02545	0.163173	0.664311	3.24759e-05	0.21961	0.130401	0.137626	0.165056	0.613142	0.602128	0.662675	0.779299
123_A1L7_L-Norleucine	Amino acids, peptides, and analogues	-1.92635	92.3248	350.919	3.28236e-05	129.563	74.2876	82.5193	82.9295	296.97	388.103	370.509	348.096
492_A2C4_D-Ribulose 5-phosphate	Carbohydrates and carbohydrate conjugates	-1.5613	364.914	1076.93	3.35151e-05	503.762	306.217	326.041	323.635	1080.67	1028.46	1201.66	996.946
127_A0T9_L-Leucine	Amino acids, peptides, and analogues	-1.88927	45.7819	169.598	3.56909e-05	62.323	38.0696	41.1901	41.545	143.056	182.785	186.613	165.939
524_A2V0_Inosine diphosphate	Nucleosides, nucleotides, and analogues	1.65074	35.4441	11.2881	3.62471e-05	32.961	40.2025	32.2312	36.3817	12.42	7.4747	12.5418	12.716
265_A0W8_S-Adenosylmethionine	Nucleosides, nucleotides, and analogues	-1.60564	326.305	993.044	3.88489e-05	415.161	262.26	300.012	327.787	941.654	910.286	972.897	1147.34
272_A0W6_Cytidine-5'-monophosphate	Nucleosides, nucleotides, and analogues	-1.57758	4.78335	14.2768	3.93629e-05	6.1163	4.77358	4.08934	4.15419	13.5254	12.9411	14.2556	16.3852
231_A6K3_Glycylproline	Amino acids, peptides, and analogues	-2.26619	1.2148	5.84381	4.82186e-05	1.64451	0.97812	1.14629	1.09029	5.01246	5.82893	7.00894	5.52492
213_A0S2_L-Alanine	Amino acids, peptides, and analogues	-1.39876	696.047	1835.31	5.38629e-05	940.23	539.699	629.023	675.234	1654.44	1854.65	1824.66	2007.47
005_A8E3_7-Ketocholesterol	Steroids and steroid derivatives	-0.931589	0.171202	0.326545	5.47816e-05	0.185961	0.16577	0.156433	0.176642	0.342614	0.320527	0.289899	0.353142
080_A8E0_N,N-Dimethylguanosine	Nucleosides, nucleotides, and analogues	-2.63682	0.23969	1.49077	5.62985e-05	0.463587	0.172538	0.144986	0.177648	1.26293	1.74327	1.44286	1.51402
070_A0U4_Adenine	Purines and purine derivatives	-1.59572	0.0298307	0.0901622	5.98571e-05	0.045103	0.023115	0.022782	0.028323	0.081979	0.091873	0.09018	0.096617
006_A8U0_5alpha-Pregnane-3,20-dione	Steroids and steroid derivatives	-0.945857	1.83911	3.54273	6.20946e-05	1.88308	2.09624	1.4225	1.9546	3.53887	3.3731	3.45904	3.79991
133_A0W3_Thiamine	Pyrimidines and pyrimidine derivatives	-1.97599	3.14965	12.3907	6.56119e-05	4.38172	2.60159	2.48761	3.12766	10.0833	12.7107	12.6605	14.1082
285_A3A4_Nicotinamide adenine dinucleotide phosphate	Nucleosides, nucleotides, and analogues	-1.56801	13.6195	40.381	6.66163e-05	19.6699	11.4855	11.5684	11.7541	39.3751	35.6623	44.1807	42.306
041_A7K0_Acetaminophen	Benzenoids	-0.353318	0.0593127	0.0757717	7.74964e-05	0.058749	0.058075	0.059716	0.060711	0.079669	0.074315	0.072127	0.076976
169_A6E9_L-Pipecolic acid	Amino acids, peptides, and analogues	-2.32216	3.63198	18.1628	7.86537e-05	6.1968	2.33624	2.80098	3.19388	21.2487	18.9756	15.4095	17.0173
495_A2P9_2'-Deoxyguanosine 5'-monophosphate	Nucleosides, nucleotides, and analogues	-1.65133	0.647744	2.03471	8.2194e-05	0.801099	0.555663	0.458779	0.775437	1.81426	2.29028	1.84031	2.19401
046_A1F0_Dihydrothymine	Pyrimidines and pyrimidine derivatives	-1.21313	0.286656	0.664586	9.34883e-05	0.243618	0.276216	0.275785	0.351007	0.634457	0.756743	0.596534	0.67061
030_A8T6_2-Phenylacetamide	Benzenoids	-1.6142	0.0454205	0.139051	9.51299e-05	0.058126	0.046793	0.035212	0.041551	0.14312	0.123357	0.126975	0.162753
206_A1V2_D-Glucosamine	Carbohydrates and carbohydrate conjugates	-1.80772	0.084394	0.295454	0.000122796	0.127562	0.066265	0.064154	0.079595	0.249713	0.29382	0.295386	0.342898
051_A0T5_Nicotinamide	Pyridines and derivatives	-2.9118	0.933829	7.02761	0.000126916	1.1169	0.882373	0.789935	0.94611	6.79955	7.8956	6.70685	6.70844
424_A5P6_3-Hydroxypropionic acid	Organic acids and derivatives	-1.6918	12.9202	41.7399	0.000128768	20.8708	8.87404	11.0879	10.8481	37.7669	42.8103	39.741	46.6415
003_A2S8_7-Dehydrocholesterol	Steroids and steroid derivatives	-0.842136	3.58266	6.42265	0.00013277	3.58175	3.90959	3.46782	3.37148	6.72536	5.61146	7.03333	6.32043
168_A8D8_7-Methylguanosine	Nucleosides, nucleotides, and analogues	0.770907	0.341154	0.199933	0.000137063	0.377684	0.30172	0.335103	0.350109	0.194659	0.195184	0.196621	0.213268
269_A2X8_Citicoline	Nucleosides, nucleotides, and analogues	-1.3749	6.44813	16.7232	0.000149646	8.92584	4.814	5.33764	6.71504	14.3873	17.9481	17.1364	17.4211
372_A1S6_3-(3-Hydroxyphenyl)propanoic acid	Benzenoids	1.47237	0.275463	0.0992745	0.000159646	0.277051	0.31887	0.221337	0.284596	0.113442	0.088851	0.0897	0.105105
467_A2Q1_Adenosine monophosphate	Nucleosides, nucleotides, and analogues	-2.27814	10.8871	52.8079	0.000167017	15.1722	8.65896	7.00555	12.7116	48.8808	61.0766	41.3637	59.9104
056_A1E2_1-Methylxanthine	Purines and purine derivatives	-0.121631	0.159736	0.173787	0.000172401	0.159019	0.156653	0.159866	0.163404	0.176411	0.172916	0.17186	0.173959
217_A8X1_L-alpha-Aspartyl-L-phenylalanine	Amino acids, peptides, and analogues	-1.68954	0.272308	0.878339	0.000185779	0.451721	0.205912	0.199059	0.232541	0.833018	0.964436	0.77794	0.937963
238_A8A0_gamma-L-Glutamyl-L-valine	Amino acids, peptides, and analogues	-2.35568	0.0381478	0.195253	0.000186417	0.077481	0.024521	0.028094	0.022495	0.161309	0.214353	0.222403	0.182949
174_A1H8_N,N-Dimethylglycine	Amino acids, peptides, and analogues	-1.30421	0.710197	1.75382	0.000191698	0.812468	0.717599	0.635936	0.674786	1.67347	1.44789	1.88391	2.00999
017_A4A9_Estrone	Steroids and steroid derivatives	-1.30231	0.0215907	0.053248	0.000219413	0.019117	0.027044	0.015178	0.025024	0.057894	0.054453	0.055987	0.044658
445_A8H0_Cyclic guanosine monophosphate	Nucleosides, nucleotides, and analogues	-1.89982	0.10618	0.396226	0.000225944	0.171781	0.073423	0.083368	0.096147	0.326698	0.44281	0.368222	0.447176
528_A0X0_Glutathione Disulfide	Amino acids, peptides, and analogues	-1.44709	85.1282	232.108	0.000226662	111.237	67.158	61.7929	100.325	223.399	219.432	211.446	274.156
058_A1S4_7-Methylxanthine	Purines and purine derivatives	-0.393326	0.016884	0.0221758	0.000244154	0.018795	0.016207	0.016338	0.016196	0.022413	0.021452	0.022537	0.022301
252_A6O6_gamma-Glutamylalanine	Amino acids, peptides, and analogues	-3.66579	0.565287	7.17432	0.000266703	0.81134	0.445578	0.518554	0.485674	6.29964	6.98343	8.15191	7.26229
119_A0U8_Guanine	Purines and purine derivatives	-1.41327	0.048311	0.128671	0.000269398	0.053549	0.044382	0.041298	0.054015	0.119113	0.109715	0.156316	0.129542
141_A0V3_Pyridoxamine	Pyridines and derivatives	-7.714	0.00122917	0.258081	0.000336294	0.004782	4.4085e-05	7.02037e-05	2.03857e-05	0.229799	0.26715	0.241959	0.293417
279_A0W0_O-Phospho-L-Serine	Amino acids, peptides, and analogues	0.822525	694.073	392.464	0.000377849	778.893	647.471	638.46	711.466	437.259	345.49	346.727	440.381
223_A7J8_4-(Trimethylammonio)butanoate	Biogenic Amines	-1.15984	5.64726	12.6178	0.000378243	7.14893	5.23648	4.36543	5.83819	12.8595	12.9988	10.4472	14.1659
260_A0Z7_L-2-Aminoadipic Acid	Amino acids, peptides, and analogues	-2.06102	2.03715	8.50065	0.000381521	4.10725	0.779849	1.45608	1.80544	9.67634	7.46889	7.67666	9.1807
499_A1B9_Ribose-5-Phosphate	Carbohydrates and carbohydrate conjugates	-1.12811	15.5544	33.9977	0.000383386	19.0974	14.1228	13.706	15.2916	29.5948	40.1832	34.3282	31.8846
230_A0U6_L-Glutamine	Amino acids, peptides, and analogues	0.778808	5509.1	3210.97	0.000429482	6394.28	4980.1	5190.86	5471.15	3018.99	3207.55	3111.08	3506.26
256_A0U3_L-Aspartic acid	Amino acids, peptides, and analogues	-3.30034	24.4035	240.411	0.000444086	33.2096	23.8237	20.4448	20.1359	238.176	254.745	200.797	267.926
520_A2Z3_GDP-L-Fucose	Nucleosides, nucleotides, and analogues	-1.14005	1.50132	3.30875	0.000462643	1.99325	1.19963	1.26105	1.55136	2.95353	3.04209	3.4736	3.76577
336_A6G1_Hydroxyisocaproic acid	Organic acids and derivatives	-1.84141	0.227217	0.814258	0.000478685	0.222613	0.212722	0.215896	0.257638	0.847137	0.91153	0.715113	0.783251
412_B0S5_Pelargonin	Azacyclic compounds	-1.64376	0.0239702	0.0749023	0.000479169	0.029389	0.02695	0.009562	0.02998	0.082262	0.076599	0.08231	0.058438
460_A2O1_2'-Deoxyadenosine-5'-monophosphate	Nucleosides, nucleotides, and analogues	-1.33749	1.84225	4.65557	0.000489537	2.59424	1.34568	1.47545	1.95364	4.26005	5.23754	4.02688	5.0978
173_A0T0_L-Valine	Amino acids, peptides, and analogues	-0.82683	405.484	719.241	0.000535877	502.626	341.468	398.1	379.745	652.939	801.841	729.808	692.377
057_A1O1_6-Methyladenine	Purines and purine derivatives	-0.121217	0.164482	0.178899	0.000548345	0.162991	0.160441	0.165856	0.168641	0.180903	0.176271	0.17732	0.181104
409_A8A8_Dopamine 4-O-sulfate	Biogenic Amines	-4.04736	0.000171919	0.0028425	0.000601029	0.000553	4.4085e-05	7.02037e-05	2.03857e-05	0.003333	0.002496	0.001927	0.003614
307_A1C0_Thymidine	Nucleosides, nucleotides, and analogues	-8.27809	4.23534e-05	0.0131475	0.000617941	3.47392e-05	4.4085e-05	7.02037e-05	2.03857e-05	0.015079	0.011979	0.011436	0.014096
254_A6D2_L-Glutamic acid	Amino acids, peptides, and analogues	-1.04305	909.67	1874.44	0.000789464	1278.47	781.83	793.096	785.288	1740.44	1786.71	1818.12	2152.5
514_A3F5_Guanosine-5'-monophosphate	Nucleosides, nucleotides, and analogues	-1.26667	19.4355	46.763	0.000797699	26.6428	14.6187	13.8041	22.6764	41.1612	52.9512	41.7576	51.182
055_A1F5_Imidazole	Azacyclic compounds	-0.150276	0.659564	0.731973	0.000819884	0.65517	0.643739	0.663607	0.675741	0.737285	0.705525	0.734047	0.751033
228_A0S1_L-Glycine	Amino acids, peptides, and analogues	-0.783982	13039.1	22451.8	0.000843051	16561.7	10790.9	11904.6	12899.3	20365.3	22911.8	21960.5	24569.4
220_A1S1_Methionine sulfoxide	Amino acids, peptides, and analogues	-3.54187	1648.56	19200.4	0.000889816	2587.02	1004.86	1471.05	1531.29	16504.3	17986.2	18897.9	23413.4
519_A1A4_cis-Aconitic acid	Organic acids and derivatives	1.8665	48.445	13.2854	0.000948293	63.8159	40.0324	40.4161	49.5156	11.2305	12.6522	10.853	18.406
369_A1U9_N-Formyl-L-methionine	Amino acids, peptides, and analogues	-2.6662	0.0155357	0.0986143	0.00100719	0.01553	0.013131	0.020667	0.012815	0.084664	0.092253	0.119412	0.098128
014_A4U0_Desoxycortone	Steroids and steroid derivatives	-0.588843	0.0166752	0.0250802	0.00101469	0.016487	0.01779	0.015783	0.016641	0.024572	0.023575	0.023139	0.029035
247_A1P6_L-Cysteinesulfinic acid	Amino acids, peptides, and analogues	-1.49808	17.7228	50.0608	0.00103478	24.4259	14.3976	15.3569	16.7107	35.407	52.6804	56.9283	55.2277
226_A8A1_gamma-Glutamylmethionine	Amino acids, peptides, and analogues	-4.32966	0.020257	0.407317	0.00103588	0.032544	0.017251	0.012171	0.019062	0.42498	0.314771	0.428682	0.460837
378_A1C5_Inosine	Nucleosides, nucleotides, and analogues	-2.82532	39.2835	278.431	0.00105093	46.2983	30.0626	35.9691	44.804	233.469	331.024	286.251	262.98
517_A1C3_Glucose 6-phosphate	Carbohydrates and carbohydrate conjugates	-1.20204	1096.55	2522.78	0.00105796	1459.22	889.175	880.839	1156.99	2126.36	3020.79	2288.44	2655.53
288_A1R4_5-Hydroxylysine	Amino acids, peptides, and analogues	2.20447	1.13374	0.245981	0.00114851	1.28887	1.01887	0.999252	1.22796	0.23629	0.237199	0.251005	0.25943
280_A2V6_Dihydrofolic acid	Amino acids, peptides, and analogues	-3.57474	2.76782	32.9793	0.00136902	2.94332	2.51627	3.31856	2.29313	32.9958	31.144	40.1858	27.5916
267_A3K6_Nicotinamide mononucleotide	Nucleosides, nucleotides, and analogues	-2.82186	2.51754	17.8009	0.00137657	3.03113	2.0854	2.72966	2.22397	15.1287	21.5019	18.3396	16.2335
019_A0S8_Indole	Indoles and derivatives	-1.21062	4.04063	9.35154	0.00146527	6.64571	2.85205	2.63294	4.03181	9.79584	8.86848	8.90587	9.83595
245_A1Y8_Cysteine-S-sulfate	Amino acids, peptides, and analogues	-1.3727	1.69568	4.39106	0.00154107	2.26136	1.38741	1.50131	1.63265	3.27876	4.78984	5.37782	4.11782
225_A6K2_3-Methylhistidine	Amino acids, peptides, and analogues	0.880299	4.0492	2.19975	0.00159623	4.78037	3.38187	3.67434	4.36024	1.95142	2.41587	2.04438	2.38733
198_A0X7_Sarcosine	Amino acids, peptides, and analogues	-4.57815	2.07398	49.5409	0.00166423	2.84613	1.716	2.21006	1.52373	45.7622	39.6859	52.5147	60.2008
244_A0V7_L-Citrulline	Amino acids, peptides, and analogues	-1.22405	3.66536	8.56235	0.00167472	5.35873	3.25794	2.91334	3.13142	9.44422	7.744	7.02059	10.0406
021_A5N0_Menatetrenone	Lipids	-0.951683	0.20781	0.401931	0.00172747	0.250056	0.160499	0.212753	0.207933	0.370176	0.372291	0.495551	0.369708
474_A2Y1_Raffinose	Carbohydrates and carbohydrate conjugates	-0.930248	1.40358	2.67466	0.00176695	1.82495	1.3374	1.48009	0.971883	2.61277	2.87967	2.95703	2.24919
158_A0X4_Pantothenic acid	Organic acids and derivatives	0.904972	15.0492	8.03691	0.00177814	18.533	12.6017	14.0639	14.9981	7.18729	7.86467	8.10279	8.99287
266_A3E4_Inosinic acid	Nucleosides, nucleotides, and analogues	-1.24453	209.303	495.927	0.00187253	286.567	175.494	193.638	181.513	401.674	502.506	624.957	454.57
271_A5K8_O-Phosphoethanolamine	Organic acids and derivatives	2.6229	1279.06	207.644	0.00191145	1522.51	1040.16	1186.2	1367.35	201.731	189.533	206.509	232.804
199_A5Y1_(S)-beta-Aminoisobutyric acid	Amino acids, peptides, and analogues	0.523313	453.614	315.612	0.00191961	521.124	418.88	415.439	459.015	300.96	301.863	319.005	340.621
008_A3O0_Benzophenone	Benzenoids	-2.24712	1.18438	5.62266	0.00197342	2.28349	1.04513	7.02037e-05	1.40883	5.09786	5.32597	4.40723	7.65959
536_A2Z0_Uridine diphosphate glucuronic acid	Nucleosides, nucleotides, and analogues	-1.66722	1.82388	5.79267	0.00203653	2.09345	1.70907	1.61476	1.87825	5.34026	4.84955	6.8517	6.12916
407_A5X8_3-Hydroxyisobutyric acid	Organic acids and derivatives	-1.25715	3.09472	7.39708	0.00209115	4.26727	2.43821	2.86083	2.81256	6.84071	9.1609	5.73339	7.85333
381_A5X9_2-Hydroxybutyric acid	Organic acids and derivatives	-2.22538	0.0313218	0.146472	0.00217061	0.036342	0.024102	0.029107	0.035736	0.147294	0.110329	0.158399	0.169864
275_A8V5_Thiamine pyrophosphate	Pyrimidines and pyrimidine derivatives	-0.994896	2.86201	5.7038	0.00217161	4.08985	2.47252	2.27779	2.60786	5.85596	5.05341	5.22598	6.67984
273_A1K1_Ciliatine	Others	-1.31674	0.629525	1.56816	0.00219772	1.02624	0.522861	0.491744	0.477258	1.56885	1.87628	1.57377	1.25376
498_A6F6_L-Cystine	Amino acids, peptides, and analogues	-4.09717	1.11997	19.1679	0.00221982	0.608292	1.0978	1.20637	1.5674	16.942	23.1515	21.4495	15.1289
138_A2I1_1-Methyladenosine	Nucleosides, nucleotides, and analogues	2.89726	1.30962	0.175786	0.00234469	1.62436	1.04243	1.28621	1.28549	0.144088	0.177455	0.185924	0.195676
059_A1E1_Pyridoxal	Pyridines and derivatives	-1.17888	0.238468	0.539893	0.00253806	0.25247	0.227393	0.233171	0.240839	0.579277	0.591164	0.442413	0.546717
345_A0Z0_Hypoxanthine	Purines and purine derivatives	-4.17858	0.358646	6.49445	0.00260522	0.380151	0.372505	0.308125	0.373802	6.02221	7.6141	7.49679	4.84469
475_A1X8_D-Glucuronate	Carbohydrates and carbohydrate conjugates	2.04689	211.027	51.0695	0.00330064	259.21	170.755	193.337	220.803	46.0927	49.3364	54.8525	53.9964
511_A1D1_Adenosine-5'-diphosphate	Nucleosides, nucleotides, and analogues	-1.12054	161.154	350.396	0.00334869	199.871	134.774	112.382	197.591	355.289	266.802	347.924	431.57
463_A1U4_Allantoic acid	Amino acids, peptides, and analogues	3.4477	10.4842	0.96089	0.00335674	12.7843	9.02762	8.16921	11.9557	0.945884	0.866509	1.02485	1.00632
004_A5J4_Ergosterol	Steroids and steroid derivatives	-1.15691	3.09939	6.91099	0.00345019	3.18637	3.02682	3.27872	2.90564	6.5781	7.33278	5.76247	7.97063
533_A1A0_Phosphoenolpyruvic acid	Organic acids and derivatives	2.55698	31.147	5.29284	0.00378387	34.1595	22.4876	37.9954	29.9454	5.62645	4.46142	6.71895	4.36454
529_A1B3_Citric Acid	Organic acids and derivatives	0.961718	1252.12	642.893	0.00410318	1590.83	1085.34	1016.28	1316.02	592.148	626.349	597.252	755.824
200_A7I1_3-Aminoisobutyric acid	Amino acids, peptides, and analogues	0.818389	6.44696	3.65591	0.004131	7.43597	6.51751	6.21873	5.61564	3.88421	3.51146	3.60098	3.62698
143_A2A3_N-Acetyl-D-Glucosamine	Carbohydrates and carbohydrate conjugates	-1.50591	2.45447	6.97077	0.00427242	3.27212	2.25697	1.80648	2.48231	4.60858	9.25613	6.58603	7.43234
509_A7H2_2'-Deoxyguanosine-5'-diphosphate	Nucleosides, nucleotides, and analogues	-1.19758	93.255	213.885	0.00433273	112.176	81.6781	64.2489	114.917	231.342	149.654	209.939	264.606
191_A0V5_1-Methyl-L-histidine	Amino acids, peptides, and analogues	1.61791	552.575	180.033	0.00434905	682.889	476.67	475.266	575.476	162.225	186.436	177.378	194.094
241_A7I3_N-Acetyl-Neuraminic Acid	Carbohydrates and carbohydrate conjugates	-2.66033	0.244422	1.54518	0.0043579	0.477029	0.11886	0.178139	0.203659	1.12421	1.51779	1.18895	2.34977
215_A2S7_S-Adenosyl-L-homocysteine	Nucleosides, nucleotides, and analogues	-2.5971	0.145959	0.883157	0.00493625	0.172164	0.114772	0.131501	0.1654	0.8295	0.870328	0.672539	1.16026
208_A0T8_Hydroxyproline	Amino acids, peptides, and analogues	4.40589	25.8625	1.22002	0.00495585	35.7575	23.0629	22.7519	21.8778	1.05149	0.999435	1.19525	1.63389
165_A1F1_Isoguanine	Purines and purine derivatives	-16.059	4.23534e-05	2.89161	0.00497141	3.47392e-05	4.4085e-05	7.02037e-05	2.03857e-05	2.80949	3.08599	1.90056	3.77038
136_A8V4_1,1-Dimethyl-prolinium	Amino acids, peptides, and analogues	2.43333	2.79256	0.517007	0.00518984	3.48071	3.13365	2.11912	2.43677	0.578258	0.521002	0.493466	0.475303
022_A4U1_Corticosterone	Steroids and steroid derivatives	-1.10277	0.0149245	0.0320527	0.00519195	0.011775	0.009946	0.022255	0.015722	0.034366	0.023753	0.032729	0.037363
531_A2E2_Dimethylallyl pyrophosphate	Lipids	2.4887	211.192	37.6274	0.00546049	230.049	151.78	274.35	188.591	39.0984	31.1246	55.3601	24.9264
261_A1Y9_N,N-Dimethylarginine	Amino acids, peptides, and analogues	1.61628	12.5857	4.10512	0.00564993	15.4475	10.4936	10.6092	13.7923	3.64921	4.38304	4.20912	4.17913
194_A6K4_N-Acetylglutamine	Amino acids, peptides, and analogues	3.09461	1.97036	0.230662	0.00566852	2.70057	1.81593	1.66653	1.6984	0.25547	0.239375	0.186444	0.241358
371_A6A9_Ribose	Carbohydrates and carbohydrate conjugates	-1.11716	15.1638	32.8933	0.00596526	17.4915	13.8453	20.6739	8.64453	24.9601	34.7156	41.1136	30.7842
400_A3I0_Xanthurenic acid	Azacyclic compounds	2.71	16.6498	2.54459	0.00609852	20.2304	12.4039	13.8978	20.0672	2.89017	2.51116	2.24076	2.53628
333_A8G8_N4-Acetylcytidine	Nucleosides, nucleotides, and analogues	-5.13305	4.23534e-05	0.00148625	0.0061851	3.47392e-05	4.4085e-05	7.02037e-05	2.03857e-05	0.001458	0.002079	0.001292	0.001116
060_A0T2_Purine	Purines and purine derivatives	-0.0726038	0.0801883	0.084327	0.00646584	0.079221	0.07834	0.080876	0.082316	0.084991	0.083374	0.083584	0.085359
157_A7C4_O-Acetylcarnitine	Lipids	-0.676662	8.72637	13.9486	0.00689198	10.6908	7.59727	8.11089	8.50651	11.7984	13.8845	16.9954	13.1159
537_A1B2_Isocitric acid	Organic acids and derivatives	1.86028	61.3254	16.8904	0.00703265	80.5338	50.3369	49.4657	64.9652	14.6336	15.842	14.8389	22.2469
379_A1J8_Erythritol	Carbohydrates and carbohydrate conjugates	20.1516	60.0189	5.15286e-05	0.00745725	87.5984	47.9548	53.4226	51.0999	7.4342e-05	2.11072e-05	7.26308e-05	3.80346e-05
299_A5C1_Lithocholic acid	Steroids and steroid derivatives	-9.87554	4.23534e-05	0.0397853	0.00753906	3.47392e-05	4.4085e-05	7.02037e-05	2.03857e-05	0.028605	0.042308	0.056071	0.032157
054_A1Z2_Pantothenol	Lipids	0.915266	0.0040005	0.00212125	0.00769922	0.003907	0.004417	0.004382	0.003296	0.002301	0.002206	0.001029	0.002949
465_A4D0_1-Kestose	Carbohydrates and carbohydrate conjugates	1.0027	2.2731	1.13443	0.00786484	3.02834	2.14896	1.86902	2.04609	1.33728	0.787052	1.05961	1.35377
420_A8A5_L-Methionine sulfone	Amino acids, peptides, and analogues	-3.54003	1.86493	21.6928	0.00841275	3.95024	0.932969	1.15568	1.42082	17.1279	16.0373	22.7484	30.8577
312_A0Y2_Uracil	Pyrimidines and pyrimidine derivatives	-0.490034	5.15683	7.24266	0.00872226	5.67062	4.56371	4.7049	5.6881	6.85545	8.0292	7.94303	6.14296
144_A0S9_Betaine	Biogenic Amines	0.957093	9.78729	5.04137	0.00878002	11.2293	10.3824	7.5152	10.0223	5.02684	4.79516	5.33756	5.00594
249_A8E9_Propionyl-CoA	Nucleosides, nucleotides, and analogues	-2.28731	0.00478225	0.0233443	0.00888039	0.004088	0.002866	0.009507	0.002668	0.035125	0.021424	0.0128	0.024028
011_A8C9_Diphenylamine	Benzenoids	-0.586524	0.227388	0.341452	0.00892097	0.187071	0.251576	0.253681	0.217225	0.389883	0.360963	0.270419	0.344542
526_A8G9_Spaglumic acid	Amino acids, peptides, and analogues	-1.30161	0.0521998	0.128675	0.00908462	0.06557	0.060362	0.028105	0.054762	0.107644	0.15293	0.088202	0.165923
227_A0U9_L-Histidine	Amino acids, peptides, and analogues	0.453873	51336.6	37479.8	0.0105485	60827.7	44365.5	52990.4	47162.7	34425.8	37926.3	38867.6	38699.7
449_A1T9_N-Acetylornithine	Amino acids, peptides, and analogues	-0.0631808	0.490298	0.512247	0.010829	0.496687	0.475802	0.488102	0.5006	0.512382	0.506598	0.511317	0.51869
487_A2E0_L-Fucose-1-phosphate	Carbohydrates and carbohydrate conjugates	2.87054	2.83038	0.387013	0.0110423	4.05478	2.85607	2.14582	2.26486	0.331235	0.334913	0.458324	0.423579
461_A7M8_Methylsuccinic acid	Organic acids and derivatives	1.29189	8.61604	3.51893	0.0120369	11.3429	7.36512	7.30071	8.45537	3.40054	3.71077	3.29687	3.66754
189_A7J7_Ectoine	Amino acids, peptides, and analogues	1.9072	0.237176	0.0632335	0.012199	0.319195	0.258249	0.178367	0.192893	0.063713	0.054901	0.063911	0.070409
406_A1E6_Aminohippuric acid	Amino acids, peptides, and analogues	-11.9653	4.23534e-05	0.16936	0.0134217	3.47392e-05	4.4085e-05	7.02037e-05	2.03857e-05	0.192204	0.091743	0.243707	0.149785
258_A5Q2_N-Acetylglucosaminylasparagine	Carbohydrates and carbohydrate conjugates	-0.732678	2.47118	4.10641	0.0138254	3.76722	1.97221	2.00242	2.14287	3.72609	3.8307	4.53878	4.33009
264_A7Z9_O-Succinyl-L-homoserine	Amino acids, peptides, and analogues	1.0152	0.0896128	0.0443368	0.0138815	0.091729	0.07387	0.068045	0.124807	0.050535	0.035426	0.043839	0.047547
398_A1O0_Mevalonic acid	Organic acids and derivatives	-0.0561851	0.476679	0.495609	0.014508	0.477994	0.464286	0.476631	0.487804	0.496169	0.489547	0.49384	0.50288
328_A1K5_Phloroglucinol	Benzenoids	16.1261	3.68538	5.15286e-05	0.0148715	5.59713	3.94488	2.2267	2.97281	7.4342e-05	2.11072e-05	7.26308e-05	3.80346e-05
385_A8X2_Levulinic-acid	Organic acids and derivatives	4.44487	0.0940205	0.004317	0.0155077	0.127746	0.064417	0.061364	0.122555	0.005259	0.003763	0.005382	0.002864
464_A1T3_Cysteic Acid	Amino acids, peptides, and analogues	-1.32614	1.89415	4.74922	0.0157882	2.93436	1.39312	1.49269	1.75646	3.25164	3.55359	6.05123	6.14043
171_A8T8_4-Acetamidobutyric acid	Amino acids, peptides, and analogues	3.00133	1.36713	0.170734	0.0159724	2.17256	1.56223	0.767123	0.966625	7.4342e-05	2.11072e-05	0.682803	3.80346e-05
367_A6X2_Hippuric acid	Amino acids, peptides, and analogues	1.97735	0.469483	0.119228	0.0159764	0.684003	0.35156	0.39916	0.44321	0.123696	0.082576	0.119168	0.151471
257_A6H8_2-Amino-2-deoxy-D-gluconic acid	Carbohydrates and carbohydrate conjugates	-1.10321	0.345894	0.743094	0.0159962	0.45078	0.390428	0.357514	0.184856	0.815909	0.435179	0.811069	0.91022
478_A6J8_N-Acetyl-L-aspartic acid	Amino acids, peptides, and analogues	1.04971	30.1536	14.5661	0.016084	37.535	24.8996	24.5331	33.6467	13.9145	14.7177	13.8534	15.7789
139_A3J8_L-Tryptophan	Amino acids, peptides, and analogues	-0.605872	95.6339	145.545	0.0163389	122.246	57.3404	97.14	105.809	132.849	162.394	141.836	145.101
263_A1U1_Guanidinosuccinic acid	Amino acids, peptides, and analogues	1.40219	0.041257	0.0156098	0.0164423	0.060855	0.035864	0.038339	0.02997	0.007111	0.025739	0.014388	0.015201
044_A1W0_Paraxanthine	Purines and purine derivatives	-0.0852147	0.0120798	0.0128147	0.0164928	0.01189	0.011788	0.012115	0.012526	0.013211	0.012721	0.012485	0.012842
282_A6L6_L-Homoarginine	Amino acids, peptides, and analogues	-2.45668	0.000934419	0.0051295	0.0165311	0.003603	4.4085e-05	7.02037e-05	2.03857e-05	0.006757	0.002841	0.004495	0.006425
521_A8A6_gamma-Carboxyglutamic acid	Amino acids, peptides, and analogues	0.911318	0.161508	0.0858735	0.0165873	0.189465	0.119509	0.193832	0.143225	0.064579	0.083536	0.126623	0.068756
483_A8X0_Glycerophosphoric acid	Carbohydrates and carbohydrate conjugates	1.11888	16200	7459.35	0.0168314	21233.3	14221.5	12640.1	16705.2	6976.1	6822.46	7706.18	8332.67
346_A1J6_Benzoic acid	Benzenoids	0.863589	2.27503	1.25032	0.0168966	2.19192	1.96941	3.0935	1.84528	1.62319	1.26951	1.09007	1.0185
322_A8F3_2-Hydroxyphenylacetic acid	Benzenoids	3.98247	0.0008145	5.15286e-05	0.0171673	0.000845	0.000453	0.001226	0.000734	7.4342e-05	2.11072e-05	7.26308e-05	3.80346e-05
151_A0T7_N-Acetylputrescine	Biogenic Amines	2.69557	0.268335	0.0414218	0.0176339	0.406221	0.196689	0.211811	0.258618	0.039133	0.03948	0.039136	0.047938
477_A1N6_Adipic acid	Organic acids and derivatives	7.42301	285.987	1.66647	0.0190259	453.328	177.873	212.227	300.519	0.838413	1.61561	1.47621	2.73564
024_A2C8_Melatonin	Biogenic Amines	-0.0553872	0.315308	0.327649	0.0207362	0.311447	0.306827	0.320098	0.32286	0.325825	0.327559	0.325737	0.331473
156_A1V5_Nicotinuric acid	Amino acids, peptides, and analogues	3.60673	0.743576	0.0610368	0.0212204	1.19903	0.565567	0.549913	0.659795	0.062389	0.051273	0.063919	0.066566
391_A6S5_Hydroxyphenyllactic acid	Organic acids and derivatives	0.871025	2.90555	1.58863	0.0212737	3.14068	1.82143	2.85857	3.80152	1.29198	1.8049	1.62041	1.63724
414_A1W2_1-Methyluric acid	Purines and purine derivatives	1.17426	0.778752	0.345074	0.0223874	1.14229	0.649035	0.512414	0.811272	0.233101	0.376894	0.339393	0.430909
240_A1I1_L-Serine	Amino acids, peptides, and analogues	-0.517716	587.118	840.569	0.0227031	811.874	462.096	561.835	512.665	768.022	826.727	854.528	912.997
472_A1R3_3-Hydroxy-3-methylglutaric acid	Organic acids and derivatives	1.66335	9.12558	2.88099	0.0229862	13.1499	6.85407	6.96344	9.53494	2.61046	2.6657	2.7353	3.51249
114_A8B0_Pyrrolidine	Azacyclic compounds	3.42703	2.23202	0.20752	0.0237977	3.63254	2.13996	2.60192	0.553682	7.4342e-05	0.829896	7.26308e-05	3.80346e-05
415_A1W3_7-Methyluric acid	Purines and purine derivatives	0.959825	30.7262	15.7969	0.0240558	43.4794	28.47	20.7906	30.1649	11.5558	16.785	15.6262	19.2207
405_A8G2_4-Hydroxyhippuric acid	Amino acids, peptides, and analogues	4.73718	29.3279	1.09964	0.024589	48.9842	25.3403	18.4656	24.5216	0.845923	0.810255	0.767607	1.97476
172_A8D9_8-Hydroxyguanosine	Nucleosides, nucleotides, and analogues	2.95134	0.469131	0.0606533	0.0253434	0.733829	0.238772	0.491144	0.412781	0.096348	0.10176	0.044467	3.80346e-05
421_A6I4_Galactitol	Carbohydrates and carbohydrate conjugates	-5.00504	3.41256	109.584	0.0254125	5.2784	2.62512	3.78588	1.96085	166.973	91.3663	48.3388	131.657
038_A7H8_3-Hydroxycinnamic acid	Organic acids and derivatives	-0.0410247	0.555577	0.571603	0.0263309	0.550973	0.544188	0.559158	0.567991	0.574256	0.566415	0.571407	0.574333
186_A6I2_Mannitol	Carbohydrates and carbohydrate conjugates	-5.18953	10.9319	398.932	0.0277082	18.0926	7.40181	14.6206	3.61232	638.543	306.696	192.122	458.369
396_A2C6_Dodecanedioic acid	Lipids	-1.03148	0.239405	0.489373	0.0282896	0.245893	0.238546	0.236337	0.236844	0.39381	0.46256	0.673016	0.428107
028_A1X6_Scopoletin	Benzenoids	-0.688547	0.00635525	0.0102425	0.0285652	0.007493	0.004351	0.007783	0.005794	0.013394	0.008351	0.009839	0.009386
177_A0S7_L-Proline	Amino acids, peptides, and analogues	0.274736	2380.18	1967.46	0.0287052	2767.84	2217.41	2234.12	2301.34	1897.03	1866.73	1965.36	2140.7
476_B1O4_N-Acetyl-L-glutamic acid	Amino acids, peptides, and analogues	1.30006	9.89204	4.01726	0.0292827	14.113	7.49628	7.9168	10.0421	3.66631	3.91952	3.94136	4.54185
516_A1U3_N-carbamoyl-L-aspartate	Amino acids, peptides, and analogues	5.15612	4.34588	0.121879	0.029391	7.16946	2.45674	2.90137	4.85593	0.107309	0.100599	0.1218	0.157809
457_A6P1_Suberic acid	Organic acids and derivatives	20.5704	80.2361	5.15286e-05	0.0297589	141.657	58.0172	64.0492	57.2206	7.4342e-05	2.11072e-05	7.26308e-05	3.80346e-05
510_A1B7_Glucaric acid	Carbohydrates and carbohydrate conjugates	3.60192	0.835505	0.0688119	0.0301586	1.11637	0.193264	1.38397	0.648415	7.4342e-05	2.11072e-05	0.275114	3.80346e-05
512_A0Y3_Fumaric acid	Organic acids and derivatives	1.0981	47.195	22.0462	0.0315646	66.5736	38.3067	37.595	46.3049	19.413	21.9014	21.4976	25.373
530_A1C6_6-Phosphogluconic acid	Carbohydrates and carbohydrate conjugates	-0.520123	4.20503	6.03033	0.0317879	5.95926	3.47791	3.32717	4.05577	5.95031	5.99223	5.4807	6.69809
408_A8G4_3-Methoxytyrosine	Amino acids, peptides, and analogues	-0.445665	1.18629	1.61565	0.0338107	1.47814	0.881167	1.21785	1.16798	1.35888	1.69832	1.81996	1.58545
164_A6R2_3,4-Dihydroxymandelic acid	Benzenoids	0.739854	3.39837	2.03495	0.0358268	4.12101	2.92405	2.29316	4.25528	2.51745	1.75467	2.07019	1.79747
088_A6P9_2-Aminooctanoic acid	Amino acids, peptides, and analogues	2.55934	2811.8	477.03	0.0358748	4726.37	2405.56	2047.21	2068.06	477.345	455.284	416.914	558.576
394_A1Q2_Orotic acid	Pyrimidines and pyrimidine derivatives	3.07444	2.84276	0.337474	0.0365532	4.64301	1.73408	1.76119	3.23275	0.294011	0.337232	0.334162	0.38449
131_A0Y6_Nicotinic acid	Pyridines and derivatives	-0.562234	0.241112	0.356015	0.0401266	0.319941	0.218605	0.203356	0.222545	0.304753	0.399705	0.431226	0.288374
538_A8B9_Hydroxytyrosol	Benzenoids	-0.961766	2.34066	4.55889	0.0417356	4.47625	1.05345	1.83613	1.99683	5.25717	3.87684	3.73741	5.36416
209_A2I5_Xanthosine	Nucleosides, nucleotides, and analogues	-1.15534	0.115911	0.258177	0.0433036	0.242016	0.064554	0.082379	0.074694	0.15919	0.334309	0.265207	0.274001
473_A1N8_Citramalic acid	Organic acids and derivatives	1.94585	3.76331	0.976808	0.0441655	6.13918	3.49644	2.26819	3.14942	0.995189	0.965608	0.916431	1.03
444_A7M7_3-Guanidinopropionic acid	Organic acids and derivatives	4.39119	0.0942392	0.00449109	0.0457889	0.175778	0.071574	0.058046	0.071559	7.4342e-05	0.008889	0.008963	3.80346e-05
255_A6U8_L-Carnosine	Amino acids, peptides, and analogues	4.61106	0.015761	0.000644934	0.0462809	0.028772	0.00772	0.010966	0.015586	0.001832	2.11072e-05	7.26308e-05	0.000654
356_A1Y0_Salicyluric acid	Amino acids, peptides, and analogues	4.86884	0.140511	0.00480886	0.0483283	0.265017	0.080974	0.098315	0.117737	7.4342e-05	2.11072e-05	0.011459	0.007681
466_A8F5_3-Methyladipic acid	Organic acids and derivatives	6.51462	0.317061	0.00346775	0.0486109	0.591317	0.173676	0.181961	0.321291	7.4342e-05	0.013686	7.26308e-05	3.80346e-05
018_A4G2_Testosterone	Steroids and steroid derivatives	-1.42842	0.00199125	0.0053595	0.0488242	0.002106	0.001155	0.003378	0.001326	0.00843	0.006125	0.00245	0.004433
490_A2T7_Thymidine-5'-diphosphate	Nucleosides, nucleotides, and analogues	-0.5671	0.804272	1.19156	0.0489312	1.03676	0.748379	0.677332	0.754621	1.09616	0.920474	1.18607	1.56355
433_A1A1_Uric acid	Purines and purine derivatives	-0.746463	2626.1	4405.74	0.0496555	4564.28	1888.24	1843.07	2208.81	3539.72	4936.71	4304.02	4842.51
234_A6L3_Homocitrulline	Amino acids, peptides, and analogues	-0.535545	2.54833	3.69378	0.0502843	3.8694	2.01419	1.93936	2.37038	3.62112	3.54929	3.5232	4.08151
361_A1I8_Maleic acid	Organic acids and derivatives	12.664	0.334431	5.15286e-05	0.0503844	0.602665	0.288	0.355071	0.091988	7.4342e-05	2.11072e-05	7.26308e-05	3.80346e-05
401_A1E8_3-Hydroxybutyric acid	Organic acids and derivatives	-0.491052	15.094	21.2141	0.0505766	21.8658	11.9543	13.1021	13.4537	18.2973	21.846	21.4344	23.2787
283_A6V7_N6,N6,N6-Trimethyl-L-lysine	Amino acids, peptides, and analogues	-1.395	0.02193	0.0576735	0.051649	0.052634	0.015834	0.00841	0.010842	0.069554	0.054769	0.029355	0.077016
455_A1A7_Inositol	Others	0.787796	128.243	74.2818	0.052479	169.965	98.4765	100.558	143.972	69.7529	74.3199	73.9467	79.1077
504_A8H2_UDP-D-glucose	Nucleosides, nucleotides, and analogues	-0.51749	51.0336	73.0527	0.0531985	68.3756	39.3099	40.1495	56.2995	63.7593	64.6191	74.5011	89.3314
163_A5W5_Diethanolamine	Biogenic Amines	-1.65636	0.0467343	0.147316	0.0557697	0.033658	0.081972	0.071287	2.03857e-05	0.074877	0.236854	0.183848	0.093684
087_A1K2_5-Methylcytosine	Pyrimidines and pyrimidine derivatives	9.6817	1.23828	0.00150777	0.0593062	2.48278	0.747536	0.776938	0.945863	7.4342e-05	2.11072e-05	7.26308e-05	0.005863
040_A7J6_N-Methylnicotinamide	Pyridines and derivatives	-0.0382923	0.144502	0.148389	0.0599268	0.142838	0.141196	0.145727	0.148247	0.149436	0.146765	0.148074	0.14928
429_A7F0_Glyceric acid	Carbohydrates and carbohydrate conjugates	1.09652	1653.35	773.179	0.0610968	2560.39	1289.76	1382.64	1380.63	693.502	727.539	804.022	867.652
437_A5X4_L-Threonic acid	Carbohydrates and carbohydrate conjugates	0.985345	30.9433	15.6296	0.0623107	50.0991	23.5875	22.848	27.2387	12.8295	13.3526	15.6759	20.6605
502_A0Y9_L-Malic acid	Organic acids and derivatives	0.804757	609.978	349.187	0.0631365	853.914	447.83	492.862	645.306	316.874	335.236	351.457	393.182
287_A0U5_L-Lysine	Amino acids, peptides, and analogues	0.553373	2666.57	1817.07	0.0635689	3353.44	2106.91	2226.97	2978.98	1799.36	1762.43	1733.02	1973.47
390_A1J9_Picolinic acid	Pyridines and derivatives	-0.52743	0.198413	0.285984	0.0650432	0.283345	0.157694	0.15392	0.198692	0.232716	0.321651	0.333453	0.256116
029_A0B5_Maltol	Others	-2.21963	0.0176378	0.082152	0.0667351	3.47392e-05	0.061273	0.009223	2.03857e-05	0.147148	0.028014	0.067175	0.086271
235_A0U2_L-Asparagine	Amino acids, peptides, and analogues	0.336259	2662.92	2109.28	0.0673006	3276.06	2342.16	2460.22	2573.24	1778.57	2130.41	2099.43	2428.7
032_A4J3_Tretinoin	Lipids	-0.867374	0.0552485	0.100792	0.0692245	0.053113	0.076324	0.049778	0.041779	0.092933	0.099854	0.058614	0.151767
152_A6M6_Trigonelline	Pyridines and derivatives	1.39814	0.941845	0.357353	0.0706652	1.54658	0.928589	0.671624	0.620586	0.372535	0.342558	0.349526	0.364793
335_A6W5_trans-Cinnamic acid	Benzenoids	0.485135	0.035796	0.0255737	0.0712226	0.044521	0.028671	0.037006	0.032986	0.033408	0.028361	0.020312	0.020214
355_A7S2_Orsellinic acid	Benzenoids	6.26153	0.00395327	5.15286e-05	0.0716681	0.005508	4.4085e-05	0.006538	0.003723	7.4342e-05	2.11072e-05	7.26308e-05	3.80346e-05
216_A0T1_L-Threonine	Amino acids, peptides, and analogues	-0.733213	568.536	945.098	0.0722152	910.45	289.178	343.422	731.094	952.251	787.914	861.217	1179.01
193_A1M7_6-Hydroxynicotinic acid	Pyridines and derivatives	0.516145	0.620711	0.434025	0.0789274	0.820813	0.606851	0.485998	0.569184	0.427649	0.442844	0.426792	0.438815
436_A6M5_3,4-Dihydroxybenzoic acid	Benzenoids	-0.0328218	2.33034	2.38397	0.0814174	2.30668	2.27697	2.35063	2.38709	2.40033	2.36206	2.38025	2.39324
522_A2T1_2'-Deoxycytidine diphosphate	Nucleosides, nucleotides, and analogues	0.564863	0.0181847	0.0122933	0.0814894	0.018638	0.014751	0.022806	0.016544	0.010263	0.010349	0.01894	0.009621
278_A0W9_Folic Acid	Amino acids, peptides, and analogues	-6.01463	4.23534e-05	0.00273825	0.0831552	3.47392e-05	4.4085e-05	7.02037e-05	2.03857e-05	0.000859	0.0026	0.005711	0.001783
204_A0V0_L-Carnitine	Biogenic Amines	0.279043	18.326	15.1031	0.0844453	22.5066	15.7276	16.7931	18.2766	14.3585	15.2153	14.4511	16.3875
431_A7N2_3,5-Dihydroxybenzoic acid	Benzenoids	-0.0309738	11.2475	11.4916	0.0855069	11.1806	10.9813	11.3264	11.5018	11.5817	11.3781	11.4749	11.5317
117_A3H9_3-Indoleglyoxylic acid	Indoles and derivatives	0.236154	0.176604	0.149938	0.0855693	0.204181	0.143807	0.176199	0.182231	0.141476	0.147891	0.152005	0.158381
469_A1H9_Malonic acid	Organic acids and derivatives	1.07029	3.27388	1.5591	0.0858104	5.19709	3.28942	2.58268	2.02633	1.14325	1.54758	1.98057	1.56499
423_A8F2_N-Acetylserine	Amino acids, peptides, and analogues	1.4394	0.371337	0.136919	0.0870469	0.648125	0.244389	0.261224	0.331612	0.117286	0.118822	0.133137	0.178433
485_A0Y4_Succinic acid	Organic acids and derivatives	0.560182	392.931	266.493	0.0875659	552.652	297.965	304.515	416.593	225.05	297.673	255.902	287.345
035_A2J7_Trimethoprim	Benzenoids	-0.0316006	0.263473	0.269308	0.0889381	0.260952	0.257349	0.265704	0.269887	0.271077	0.266979	0.269009	0.270166
020_A8E1_11-Deoxycortisol	Steroids and steroid derivatives	-0.283067	0.0376133	0.045767	0.0889703	0.042361	0.03823	0.033058	0.036804	0.047776	0.040031	0.040355	0.054906
063_B1F8_4,6-Dihydroxyquinoline	Pyridines and derivatives	4.81418	0.587715	0.0208907	0.0901405	1.27017	0.297165	0.339053	0.44447	0.019029	0.018677	0.016091	0.029766
402_A6C9_N-Acetyl-L-alanine	Amino acids, peptides, and analogues	-0.38869	1.38749	1.81651	0.0901605	1.90649	1.16304	1.05804	1.42239	1.63483	1.70181	2.07156	1.85784
039_A2B7_Resveratrol	Benzenoids	-0.0368662	15.5626	15.9654	0.0912998	15.3773	15.2318	15.6539	15.9876	15.9513	15.9739	15.8748	16.0617
388_A8G7_p-Cresol glucuronide	Carbohydrates and carbohydrate conjugates	-0.0316377	1.10494	1.12944	0.0934296	1.09334	1.07937	1.11483	1.13221	1.13739	1.11908	1.12828	1.13301
100_A0S5_Cytosine	Pyrimidines and pyrimidine derivatives	14.4618	1.16275	5.15286e-05	0.0949421	2.56198	1.00998	0.410974	0.668087	7.4342e-05	2.11072e-05	7.26308e-05	3.80346e-05
233_A6Q2_Glycerophosphocholine	Biogenic Amines	0.489198	8.63385	6.15094	0.0965912	11.732	6.34617	7.19339	9.2638	5.56587	6.29631	5.5544	7.18717
518_A2U1_Uridine-5'-diphosphate	Nucleosides, nucleotides, and analogues	-0.784035	1.88653	3.24849	0.0968325	1.92035	2.32856	1.26085	2.03636	3.45006	1.53011	3.29897	4.71483
012_A7O7_Piperine	Benzenoids	-0.0315947	0.0605315	0.0618718	0.0969333	0.059855	0.059164	0.061069	0.062038	0.062362	0.061233	0.061817	0.062075
183_A1F2_Histamine	Biogenic Amines	6.13024	11.6223	0.165923	0.0974947	4.25637	18.914	2.43186	20.8869	0.137808	0.166772	0.174977	0.184133
002_A2I9_Retinal	Lipids	-0.246725	0.149016	0.176809	0.0984291	0.144595	0.149894	0.151331	0.150243	0.203314	0.157269	0.156644	0.190008
330_A8F8_4-(Methylthio)benzoic acid	Benzenoids	6.89931	0.00615102	5.15286e-05	0.098952	0.012542	4.4085e-05	0.005103	0.006915	7.4342e-05	2.11072e-05	7.26308e-05	3.80346e-05
392_A8A7_Dopamine 3-O-sulfate	Biogenic Amines	0.203831	0.0175758	0.01526	0.0998627	0.020334	0.015664	0.017186	0.017119	0.015388	0.015272	0.015147	0.015233
218_A1K6_Imidazoleacetic acid	Azacyclic compounds	3.1034	1.20926	0.140703	0.100152	2.56062	0.673234	0.665211	0.937972	0.111716	0.09231	0.14163	0.217154
389_A6S3_Homovanillic acid	Benzenoids	-2.48807	0.0989976	0.555404	0.100803	0.248994	4.4085e-05	0.146932	2.03857e-05	0.146313	0.211508	0.769958	1.09384
468_A1Q8_Pimelic acid	Organic acids and derivatives	12.8233	0.373456	5.15286e-05	0.102162	0.847449	0.216311	0.149168	0.280895	7.4342e-05	2.11072e-05	7.26308e-05	3.80346e-05
197_A7L4_N-Acetylcarnosine	Amino acids, peptides, and analogues	-0.0354271	0.150411	0.15415	0.103149	0.148929	0.146631	0.152114	0.153971	0.155131	0.153108	0.1542	0.154163
422_A0X8_Glycolic Acid	Organic acids and derivatives	1.124	108.876	49.9546	0.103859	182.893	90.5095	65.2065	96.8967	40.5182	50.4376	55.0945	53.768
451_A0Y5_Methylmalonic acid	Organic acids and derivatives	0.59718	1.4078	0.930619	0.106104	1.97048	1.18464	1.46648	1.0096	0.841404	0.999088	0.927309	0.954675
297_A2R9_Curcumin	Benzenoids	-0.0279622	0.0852923	0.0869615	0.108292	0.085746	0.08318	0.085473	0.08677	0.087599	0.086061	0.086297	0.087889
527_A2U0_Cytidine-5'-diphosphate	Nucleosides, nucleotides, and analogues	-0.595005	2.08753	3.15316	0.114052	2.28373	2.66231	1.6014	1.80266	3.6003	1.79564	2.95828	4.25843
534_A3G1_Guanosine-5'-diphosphate	Nucleosides, nucleotides, and analogues	-0.319911	4.32585	5.39975	0.114263	4.50635	4.47482	3.45785	4.86435	5.75031	3.94029	5.74111	6.16728
456_A2P3_Trehalose	Carbohydrates and carbohydrate conjugates	0.242585	21451.3	18131.3	0.115976	25589.7	19306.1	20244.2	20665.1	16978.8	16587.6	17469.6	21489.1
190_A3C7_L-2-Aminobutyric acid	Amino acids, peptides, and analogues	0.168096	1.32828	1.18219	0.117752	1.47742	1.33904	1.34824	1.14841	1.11025	1.13241	1.3009	1.1852
033_A8B3_Glyceraldehyde	Carbohydrates and carbohydrate conjugates	1.61523	0.0613387	0.0200218	0.129232	0.117811	0.024789	0.045612	0.057143	0.027281	0.01346	0.015237	0.024109
377_A7Q3_Desaminotyrosine	Benzenoids	2.639	0.0708196	0.0113693	0.130911	0.14013	0.083715	0.059413	2.03857e-05	7.4342e-05	0.014862	0.030503	3.80346e-05
443_A5P7_Guanidoacetic acid	Amino acids, peptides, and analogues	0.112298	1.17279	1.08497	0.130931	1.2294	1.09768	1.10105	1.26303	1.14508	1.04017	1.04269	1.11193
010_A2T6_Calcifediol	Steroids and steroid derivatives	-0.137642	11.4963	12.6471	0.13161	12.4573	10.6065	11.1263	11.795	12.2574	12.14	14.2062	11.9849
037_A7K5_Cotinine	Pyridines and derivatives	-0.0367383	0.0358152	0.036739	0.133903	0.034945	0.035296	0.036043	0.036977	0.037254	0.035949	0.036709	0.037044
314_A1A9_4-Pyridoxic acid	Pyridines and derivatives	0.778772	0.25407	0.148088	0.13493	0.401484	0.226411	0.1528	0.235584	0.114291	0.176265	0.144315	0.15748
340_B0X6_2-Methylbenzoic acid	Benzenoids	-1.69549	0.00993107	0.0321655	0.136564	0.021162	4.4085e-05	7.02037e-05	0.018448	0.022137	0.012344	0.028694	0.065487
354_A7M4_2-Hydroxy-3-methylbutyric acid	Organic acids and derivatives	-0.491797	152.541	214.503	0.138658	253.789	132.278	132.524	91.5746	239.711	200.372	200.845	217.084
430_A3H3_Sebacic acid	Organic acids and derivatives	-0.0261633	32.0507	32.6373	0.13988	31.8038	31.2941	32.2817	32.8233	32.8436	32.3362	32.6311	32.7382
214_A0Y7_Taurine	Organic acids and derivatives	-0.342037	26.3143	33.3546	0.142028	36.0731	21.0161	22.026	26.142	32.7943	30.502	29.947	40.1749
448_A2P6_Cellobiose	Carbohydrates and carbohydrate conjugates	0.206471	114820	99509.7	0.142906	136610	102581	102836	117255	96062.6	98457.4	91932.9	111586
009_A4T9_Progesterone	Steroids and steroid derivatives	-0.294335	0.0179735	0.0220412	0.147176	0.01654	0.019169	0.016747	0.019438	0.020703	0.021378	0.017549	0.028535
383_B0S0_2-Furoic acid	Organic acids and derivatives	10.0302	0.0538803	5.15286e-05	0.166712	0.054155	0.025051	0.136295	2.03857e-05	7.4342e-05	2.11072e-05	7.26308e-05	3.80346e-05
268_A8E4_5-Methyltetrahydrofolic acid	Pyridines and derivatives	-0.546238	0.363961	0.531482	0.170276	0.441958	0.261634	0.352442	0.399809	0.685972	0.369923	0.723158	0.346875
065_A1E4_Acetylcholine	Biogenic Amines	0.46377	0.220358	0.159779	0.170435	0.234037	0.162784	0.173752	0.310858	0.153069	0.186255	0.108935	0.190857
471_A6C4_Itaconic acid	Organic acids and derivatives	1.02676	1.46077	0.716964	0.177213	2.74056	1.22014	0.633977	1.24843	0.945315	0.90731	0.160767	0.854465
203_A6Q3_Phthalic acid	Benzenoids	0.0357707	50.7481	49.5053	0.178629	52.8953	49.2288	50.0589	50.8096	49.7681	49.098	49.1596	49.9956
535_A2R6_Xanthylic acid (XMP)	Nucleosides, nucleotides, and analogues	-1.01244	0.285391	0.575725	0.180505	0.309416	0.27243	0.318198	0.241519	0.339833	0.627652	1.0282	0.307218
239_A1L6_Aminocaproic acid	Amino acids, peptides, and analogues	1.09937	0.00992625	0.00463278	0.198162	0.016473	0.009765	0.002054	0.011413	0.004889	2.11072e-05	0.003434	0.010187
357_A1P9_2,3-Dihydroxybenzoic acid	Benzenoids	2.11131	0.000222647	5.15286e-05	0.202853	0.000456	0.000344	7.02037e-05	2.03857e-05	7.4342e-05	2.11072e-05	7.26308e-05	3.80346e-05
350_A1B0_3-Indoleacrylic Acid	Indoles and derivatives	2.68696	0.000331822	5.15286e-05	0.20315	0.000439	4.4085e-05	7.02037e-05	0.000774	7.4342e-05	2.11072e-05	7.26308e-05	3.80346e-05
425_A1U6_2-Isopropylmalic acid	Organic acids and derivatives	0.390712	0.139263	0.106223	0.204106	0.167062	0.178562	0.090909	0.120519	0.104118	0.105234	0.115699	0.099842
446_A1W9_Azelaic acid	Organic acids and derivatives	13.2733	0.51018	5.15286e-05	0.205804	1.4365	0.303915	0.300291	2.03857e-05	7.4342e-05	2.11072e-05	7.26308e-05	3.80346e-05
525_A1D4_Adenosine-5'-triphosphate	Nucleosides, nucleotides, and analogues	-0.683224	90.7955	145.793	0.213425	156.558	42.8526	89.0007	74.7705	120.561	77.1805	225.196	160.232
101_A8B7_Metformin	Biogenic Amines	-1.87532	0.000370419	0.001359	0.218652	0.001347	4.4085e-05	7.02037e-05	2.03857e-05	0.000968	0.000774	0.000438	0.003256
023_A4T7_Cortisone	Steroids and steroid derivatives	-1.3324	0.00223908	0.0056385	0.220012	3.47392e-05	0.008831	7.02037e-05	2.03857e-05	0.004157	0.005763	0.003776	0.008858
441_A1E5_Sucrose	Carbohydrates and carbohydrate conjugates	0.823782	15.4275	8.71591	0.22073	17.5639	13.8111	25.6343	4.70074	8.40562	7.09811	7.71921	11.6407
309_A6M3_Salicylic acid	Benzenoids	-0.728577	0.00697418	0.0115563	0.221102	3.47392e-05	0.006559	0.011434	0.009869	0.017546	0.012174	0.008729	0.007776
221_A6T3_L-Dopa	Amino acids, peptides, and analogues	1.74447	17.6214	5.25897	0.221409	41.6882	8.87861	9.19831	10.7203	4.9437	4.28553	5.31508	6.49157
442_A3N2_Gentiobiose	Carbohydrates and carbohydrate conjugates	0.850147	167.928	93.1545	0.234497	177.311	149.307	294.742	50.3533	87.5002	77.212	83.6669	124.239
319_A1L2_3-Methyl-2-oxovaleric acid	Organic acids and derivatives	-2.82586	0.211722	1.50119	0.237006	3.47392e-05	0.846761	7.02037e-05	2.03857e-05	7.4342e-05	2.11072e-05	2.77039	3.23427
128_A6I5_Kynurenine	Amino acids, peptides, and analogues	-0.637514	2.21191	3.44095	0.244682	2.22744	0.549815	4.18837	1.88202	5.014	3.65222	2.47375	2.62384
112_A8C1_Isobutyrylglycine	Amino acids, peptides, and analogues	10.6206	0.0811253	5.15286e-05	0.246781	0.239704	4.4085e-05	7.02037e-05	0.084683	7.4342e-05	2.11072e-05	7.26308e-05	3.80346e-05
432_A8C6_2,4-Dihydroxypyrimidine-5-carboxylic acid	Pyrimidines and pyrimidine derivatives	0.719519	0.00301375	0.00183025	0.249531	0.003842	0.005102	0.001741	0.00137	0.001367	0.001358	0.002521	0.002075
253_A8D6_D-Glucosamine-6-sulfate	Carbohydrates and carbohydrate conjugates	-0.440576	0.241952	0.328364	0.250127	0.417701	0.12972	0.160024	0.260363	0.279249	0.313035	0.364935	0.356238
337_A8W6_3-Methoxybenzoic acid	Benzenoids	0.56469	0.003021	0.0020425	0.252855	0.003668	0.000994	0.003347	0.004075	0.002885	0.001957	0.00213	0.001198
439_A8G1_Quinic acid	Organic acids and derivatives	-0.0425749	1.26151	1.29929	0.26021	1.30102	1.24254	1.27089	1.23159	1.37133	1.24629	1.28888	1.29067
121_A3F0_8-Hydroxy-2'-deoxyguanosine	Nucleosides, nucleotides, and analogues	0.106508	0.464437	0.431385	0.264782	0.41378	0.435951	0.519593	0.488424	0.430669	0.43877	0.427182	0.428918
277_A7Z7_Phosphorylcholine Chloride	Biogenic Amines	0.188392	1620.15	1421.82	0.272785	2040.01	1395.11	1438.49	1606.98	1339.36	1466.21	1391.95	1489.75
237_A1X0_N6-Acetyl-L-lysine	Amino acids, peptides, and analogues	0.411127	7.18256	5.40154	0.280726	10.5449	4.89296	5.10736	8.18501	4.61279	5.46633	6.08815	5.43891
155_A1P3_Xylitol	Carbohydrates and carbohydrate conjugates	0.199147	6.67342	5.81299	0.282306	8.56273	6.65741	5.88569	5.58786	5.24691	6.12451	5.41513	6.4654
497_A6C3_Mesaconic acid	Organic acids and derivatives	0.719148	25.4307	15.448	0.29296	47.7749	20.4279	11.3276	22.1922	15.1633	18.9845	12.1337	15.5106
486_A5Q4_Dihydroxyacetone phosphate	Carbohydrates and carbohydrate conjugates	-0.292822	2664.56	3264.17	0.2947	3708.15	1737.51	2826.06	2386.51	3980.88	2490.04	3524.9	3060.86
050_A5C6_Chenodeoxycholic acid	Steroids and steroid derivatives	-0.0183877	0.591371	0.598956	0.303027	0.590471	0.587294	0.585625	0.602092	0.60604	0.582187	0.604323	0.603274
201_A8A3_Acetaminophen glucuronide	Carbohydrates and carbohydrate conjugates	-0.283756	0.00491925	0.0059885	0.304894	0.005695	0.005475	0.00424	0.004267	0.005411	0.004215	0.005967	0.008361
026_A6N7_Caffeine	Purines and purine derivatives	-1.18946	0.0028895	0.00659	0.314662	0.000721	0.004265	0.004576	0.001996	0.006245	0.004151	0.000355	0.015609
222_A1J1_L-Homoserine	Amino acids, peptides, and analogues	-0.277457	40.2775	48.8187	0.338014	61.3218	27.0322	32.8013	39.9549	47.1417	49.7284	47.6688	50.7358
236_A0S4_4-Aminobutyric acid	Amino acids, peptides, and analogues	-0.17827	41.789	47.2853	0.346323	54.8082	32.1077	36.9491	43.2907	45.2038	46.6755	47.9153	49.3465
496_A7I4_Pyrophosphoric acid	Others	0.347869	737.616	579.577	0.354066	381.833	1088.68	656.287	823.663	618.665	709.995	510.45	479.199
331_A8U3_Cyclamic acid	Others	5.82296	0.0123901	0.000218871	0.360161	0.001954	0.046253	0.001333	2.03857e-05	7.4342e-05	2.11072e-05	0.000742	3.80346e-05
358_A7M3_2-Hydroxy-2-methylbutyric acid	Organic acids and derivatives	0.46795	0.0106215	0.00767925	0.368419	0.018532	0.007941	0.010347	0.005666	0.010725	0.005841	0.008098	0.006053
047_A1I7_Dihydrouracil	Pyrimidines and pyrimidine derivatives	-0.267476	17.2282	20.7376	0.373567	26.0201	13.4724	16.035	13.3854	23.1148	16.7131	17.7428	25.3797
305_A1C9_Deoxycholic acid	Steroids and steroid derivatives	4.44848	0.0226767	0.00103861	0.37858	0.000439	0.085638	0.003167	0.001463	7.4342e-05	2.11072e-05	0.001527	0.002532
202_A1F3_Urocanic acid	Azacyclic compounds	-9.07133	4.23534e-05	0.022784	0.390754	3.47392e-05	4.4085e-05	7.02037e-05	2.03857e-05	7.4342e-05	2.11072e-05	7.26308e-05	0.090968
007_A7L7_Erucamide	Organic acids and derivatives	-14.1698	4.23534e-05	0.780587	0.391001	3.47392e-05	4.4085e-05	7.02037e-05	2.03857e-05	3.12222	2.11072e-05	7.26308e-05	3.80346e-05
125_A8D2_Propionylcarnitine	Lipids	0.161814	0.0624815	0.0558522	0.400036	0.076898	0.045053	0.066324	0.061651	0.059411	0.059173	0.058269	0.046556
053_A3K9_5'-Deoxy-5'-methylthioadenosine	Nucleosides, nucleotides, and analogues	0.0585057	1.03937	0.998059	0.429109	1.16662	0.976964	1.02083	0.993051	0.970138	0.956233	1.0111	1.05476
370_A1E3_Glycocholic acid	Steroids and steroid derivatives	1.41712	1.35609	0.5078	0.460125	1.07895	4.4085e-05	4.34534	2.03857e-05	0.743074	2.11072e-05	1.28807	3.80346e-05
184_A7H1_Histidinol	Biogenic Amines	0.255837	0.0928637	0.0777735	0.486829	0.146127	0.068099	0.094256	0.062973	0.081349	0.073003	0.075669	0.081073
042_A2E7_6-Hydroxymelatonin	Indoles and derivatives	0.0583184	0.184554	0.177242	0.494174	0.202289	0.165194	0.185027	0.185706	0.192415	0.184076	0.16543	0.167049
366_A6G3_L-(+)-rhamnose	Carbohydrates and carbohydrate conjugates	0.171117	129.317	114.853	0.50557	164.034	147.606	130.265	75.3621	120.668	107.789	130.86	100.096
462_A0X2_1,4-Dihydronicotinamide adenine dinucleotide	Nucleosides, nucleotides, and analogues	-1.30441	0.0175128	0.0432536	0.521215	0.013967	0.004914	0.05115	2.03857e-05	7.4342e-05	2.11072e-05	0.022961	0.149958
479_A8F6_2-Hydroxyadipic acid	Organic acids and derivatives	-0.368843	0.285042	0.36808	0.546081	0.615417	0.090737	0.123576	0.310439	0.381389	0.309156	0.33508	0.446694
438_A5X6_3-Ureidopropionic acid	Organic acids and derivatives	0.225586	0.450529	0.385314	0.555736	0.711998	0.277098	0.322448	0.490571	0.370952	0.377324	0.393139	0.39984
418_A6W7_Caffeic acid	Benzenoids	0.787756	0.787141	0.455947	0.579735	2.04137	4.4085e-05	7.02037e-05	1.10708	7.4342e-05	2.11072e-05	1.13282	0.690876
397_A0Z2_4-Hydroxybenzoic acid	Benzenoids	-0.138538	19.0146	20.9311	0.596939	28.7277	16.5377	16.6687	14.1244	20.6873	19.249	20.0453	23.7426
062_A2F1_2'-Deoxyadenosine	Nucleosides, nucleotides, and analogues	-0.282896	4.23534e-05	5.15286e-05	0.604957	3.47392e-05	4.4085e-05	7.02037e-05	2.03857e-05	7.4342e-05	2.11072e-05	7.26308e-05	3.80346e-05
180_A6D8_Cyanocobalamin	Azacyclic compounds	-0.282896	4.23534e-05	5.15286e-05	0.604957	3.47392e-05	4.4085e-05	7.02037e-05	2.03857e-05	7.4342e-05	2.11072e-05	7.26308e-05	3.80346e-05
304_A4O2_Prostaglandin E2	Lipids	-0.282896	4.23534e-05	5.15286e-05	0.604957	3.47392e-05	4.4085e-05	7.02037e-05	2.03857e-05	7.4342e-05	2.11072e-05	7.26308e-05	3.80346e-05
332_A1E0_Naringin	Benzenoids	-0.282896	4.23534e-05	5.15286e-05	0.604957	3.47392e-05	4.4085e-05	7.02037e-05	2.03857e-05	7.4342e-05	2.11072e-05	7.26308e-05	3.80346e-05
493_A7M9_3-Hydroxyglutaric acid	Organic acids and derivatives	-0.173917	12.3986	13.987	0.608321	18.1344	9.37049	12.4747	9.61465	10.5969	20.1679	12.9331	12.2502
489_A6C6_Glutaric acid	Organic acids and derivatives	0.2174	12.1904	10.4851	0.616061	20.6853	7.05827	8.72066	12.2973	10.2293	10.341	9.5138	11.8564
452_A1B4_Gluconic acid	Carbohydrates and carbohydrate conjugates	-0.341305	2.57489	3.26213	0.638923	6.3212	1.09022	1.54763	1.34051	2.36752	3.91082	4.64265	2.12755
161_A7J2_Norvaline	Amino acids, peptides, and analogues	0.0975752	0.186842	0.174623	0.649738	0.173207	0.220693	0.149279	0.204189	0.178017	0.198009	0.117136	0.20533
481_A1A8_L-Homocysteic Acid	Amino acids, peptides, and analogues	-0.237478	0.0170765	0.020132	0.670745	0.036379	0.008052	0.011131	0.012744	0.01731	0.016292	0.025505	0.021421
045_A7I7_2-Piperidone	Azacyclic compounds	-0.14118	0.567729	0.626096	0.671144	0.924742	0.403955	0.42166	0.520561	0.643417	0.559145	0.547166	0.754655
453_A1A6_Gluconolactone	Carbohydrates and carbohydrate conjugates	-0.263513	37.8017	45.3771	0.67137	83.195	19.937	24.887	23.1878	35.204	50.4908	64.6759	31.1377
488_A2L8_2'-Deoxycytidine-5'-monophosphate	Nucleosides, nucleotides, and analogues	-0.106138	0.146546	0.157733	0.673634	0.186605	0.096875	0.184425	0.118278	0.133845	0.183111	0.165627	0.148351
293_A3D2_Tryptophol	Indoles and derivatives	-0.678082	0.00305078	0.00488129	0.6942	3.47392e-05	0.009014	0.003134	2.03857e-05	0.016371	2.11072e-05	0.003095	3.80346e-05
132_A6L5_N-Acetylcadaverine	Biogenic Amines	0.390974	0.00522905	0.00398775	0.697032	0.010748	0.008087	7.02037e-05	0.002011	0.002614	0.003945	0.000679	0.008713
311_A2Y0_Taurochenodeoxycholate	Steroids and steroid derivatives	-0.0815759	0.240845	0.254856	0.703588	0.204408	0.338497	0.217941	0.202534	0.252298	0.238142	0.291477	0.237506
211_A1Z7_Phosphocreatine	Amino acids, peptides, and analogues	-0.276221	0.0969528	0.117412	0.710179	0.06742	0.187825	0.096134	0.036432	7.4342e-05	0.18149	0.121915	0.166167
025_A4U3_Hydrocortisone	Steroids and steroid derivatives	-0.0606936	0.0357017	0.0372357	0.757834	0.031963	0.041986	0.035726	0.033132	0.033267	0.032733	0.049811	0.033132
212_A0T4_Creatine	Amino acids, peptides, and analogues	-0.21992	0.0905635	0.105477	0.759115	0.066939	0.16816	0.091593	0.035562	0.001019	0.163331	0.106937	0.150619
532_A1D5_Guanosine-5'-triphosphate	Nucleosides, nucleotides, and analogues	0.191463	19.8267	17.3626	0.794648	20.0687	17.1017	34.5658	7.5705	10.1649	12.8892	38.5126	7.88363
303_A7K7_3-Hydroxydecanoic acid	Organic acids and derivatives	0.0646906	0.066939	0.0640037	0.813138	0.091683	0.056909	0.042113	0.077051	0.051804	0.069757	0.072722	0.061732
122_A1Y2_1,7-Dimethyluric acid	Purines and purine derivatives	-0.0528382	0.0291057	0.0301915	0.821211	0.026417	0.032854	0.027255	0.029897	0.018159	0.038862	0.033065	0.03068
458_A1A3_Shikimic acid	Organic acids and derivatives	0.00426468	1.10352	1.10027	0.847022	1.12763	1.10487	1.08329	1.09831	1.12455	1.06991	1.08615	1.12045
246_A2D4_Anserine	Amino acids, peptides, and analogues	-0.0236413	0.00941175	0.00956725	0.850154	0.009287	0.01009	0.009155	0.009115	0.007721	0.010103	0.009156	0.011289
399_A1P5_L-Arabitol	Carbohydrates and carbohydrate conjugates	-0.0408255	23.0397	23.701	0.862764	31.5506	19.7713	19.7534	21.0837	19.5814	28.0065	27.3461	19.8701
113_A2G8_Phenylacetylglutamine	Amino acids, peptides, and analogues	-0.00262012	6.20538	6.21666	0.865154	6.13779	6.08806	6.23383	6.36182	6.25656	6.16323	6.20834	6.23849
105_A3I9_Indole-3-acetic acid	Indoles and derivatives	-0.105101	0.0411473	0.0442567	0.873927	0.087803	0.000828	0.035117	0.040841	0.037615	0.044088	0.04515	0.050174
031_A7R4_4-Methoxybenzaldehyde	Benzenoids	0.0650915	0.0531505	0.0508057	0.901115	0.104263	0.038194	0.036151	0.033994	0.058857	0.041351	0.048004	0.055011
500_A2X1_2'-Deoxyuridine 5'-triphosphate	Nucleosides, nucleotides, and analogues	0.0213477	94.3291	92.9436	0.928597	113.801	91.0344	94.2193	78.262	79.1134	117.38	111.574	63.7069
107_A3J6_5-Methoxyindoleacetate	Indoles and derivatives	0.0351985	0.0049165	0.004798	0.946018	0.006417	0.001582	0.008595	0.003072	0.004487	0.004541	0.005763	0.004401
523_A8H1_Trehalose-6-phosphate	Carbohydrates and carbohydrate conjugates	0.0178116	56.8352	56.1378	0.947623	78.7798	62.4114	33.7245	52.425	58.9442	45.3107	56.928	63.3683
242_A6B2_5-Aminovaleric acid	Amino acids, peptides, and analogues	-0.0436255	0.142941	0.14733	0.961322	0.379255	0.087207	0.105283	2.03857e-05	0.108955	0.193603	0.148883	0.137878
289_A7K8_Methyl hippurate	Amino acids, peptides, and analogues	0.0526497	0.0159351	0.0153641	0.965769	0.033607	0.030043	7.02037e-05	2.03857e-05	7.4342e-05	0.029778	0.031566	3.80346e-05
192_A5Y0_2-Aminoisobutyric acid	Amino acids, peptides, and analogues	-0.00593395	44.4846	44.668	0.980986	57.3303	37.67	42.7565	40.1816	44.1474	31.4862	42.7798	60.2584
052_A0T6_Thymine	Pyrimidines and pyrimidine derivatives	0.0206394	0.368809	0.36357	0.984389	0.723704	0.233696	0.166085	0.35175	7.4342e-05	0.986805	0.072818	0.394583
