# Supplementary material for: Epigenetic reprogramming induced by key metabolite depletion is an evolutionarily ancient path to tumorigenesis
Source: Dis Model Mech. 2025 Jun 16;18(6):dmm052313. doi: 10.1242/dmm.052313 (PMC12208194; doi:10.1242/dmm.052313)
Supplement: Table S3. The transposition events mapped in the scrib mutant tumors over time in comparison with the reference genome. [file dmm-18-052313-TableS3.xlsx]

## Sheet: TEinsertion
TEname	scrib_AEL4d	scrib_AEL8d	scrib_AEL14d
FBgn0000155_roo	244	374	407
FBgn0000481_Doc	176	245	267
FBgn0000652_F-element	128	180	199
FBgn0003908_R1A1-element	101	223	184
FBgn0000006_412	56	97	117
FBgn0000004_17.6	50	90	96
FBgn0001283_jockey	60	80	92
FBgn0003007_opus	44	77	85
FBgn0000638_FB	59	74	77
FBgn0000349_copia	50	78	76
FBgn0003490_springer	50	66	73
FBgn0000199_blood	41	59	69
FBgn0042682_Rt1b	31	51	69
FBgn0001207_HMS-Beagle	30	50	61
FBgn0000005_297	39	68	64
FBgn0044355_Quasimodo	51	64	57
FBgn0003519_Stalker	52	52	61
FBgn0063897_Stalker4	50	56	57
FBgn0001210_hobo	45	50	54
FBgn0063919_Max-element	32	46	52
FBgn0002697_mdg1	34	48	49
FBgn0005384_3S18	28	58	46
FBgn0003909_R2-element	20	32	38
FBgn0063429_invader2	22	32	40
FBgn0040267_Transpac	31	41	41
FBgn0001167_gypsy	16	26	39
FBgn0000007_1731	22	30	37
FBgn0002698_mdg3	33	29	34
FBgn0005673_1360	20	25	34
FBgn0001249_I-element	38	52	36
FBgn0014947_flea	23	26	33
FBgn0022937_Circe	26	42	34
FBgn0002745_micropia	17	32	33
FBgn0005773_Bari1	26	29	30
FBgn0046110_Juan	21	35	32
FBgn0043055_Ivk	13	17	30
FBgn0045970_Tabor	19	23	27
FBgn0010302_Burdock	19	26	26
FBgn0063447_accord	22	23	27
FBgn0063917_McClintock	16	13	27
FBgn0001100_G-element	20	21	25
FBgn0004904_TART	13	26	26
FBgn0063430_invader1	22	25	26
FBgn0063431_gypsy6	11	26	27
FBgn0043969_diver	20	13	21
FBgn0063455_Stalker2	20	24	23
FBgn0062343_Dm88	19	15	22
FBgn0063433_gypsy4	19	21	21
FBgn0026065_Idefix	31	28	19
FBgn0042231_X-element	11	20	18
FBgn0061485_rover	19	28	19
FBgn0063534_Doc2-element	10	17	18
FBgn0000224_BS	6	10	17
FBgn0003122_pogo	17	12	18
FBgn0069343_TAHRE	9	6	17
FBgn0015945_GATE	3	13	17
FBgn0063435_gypsy2	4	12	16
FBgn0063507_G2	12	16	13
FBgn0063594_Cr1a	11	16	16
FBgnnnnnnnn_HMS-Beagle2	10	7	16
FBgn0010103_aurora-element	8	10	12
FBgn0002949_NOF	12	15	14
FBgn0004141_HeT-A	7	11	13
FBgn0014967_hopper	8	16	12
FBgn0063428_invader3	11	3	12
FBgn0023131_ZAM	4	7	11
FBgn0063427_invader4	6	9	8
FBgn0063434_gypsy3	5	5	8
FBgn0063503_G6	7	9	8
FBgn0063432_gypsy5	3	3	7
FBgn0063436_gtwin	6	6	7
FBgn0063371_transib2	4	4	5
FBgn0067380_invader6	4	8	4
FBgn0067381_hopper2	2	2	5
FBgn0067385_gypsy12	7	5	4
FBgn0003055_P-element	5	3	4
FBgn0063440_baggins	4	4	4
FBgn0063533_Doc3-element	1	3	4
FBgn0004905_S-element	1	3	3
FBgn0063439_diver2	3	15	3
FBgn0063454_Stalker3	4	4	3
FBgn0063504_G5	1	1	3
FBgn0063782_accord2	3	4	3
FBgn0067384_gypsy7	1	3	2
FBgn0004082_Tirant	3	4	1
